# Supplementary material for: Can an Aerobic Exercise Programme Improve the Response of the Growth Hormone in Fibromyalgia Patients? A Randomised Controlled Trial
Source: Int J Environ Res Public Health. 2023 Jan 27;20(3):2261. doi: 10.3390/ijerph20032261 (PMC9915310; doi:10.3390/ijerph20032261)
Supplement: Supplementary file 1 [file ijerph-20-02261-s001.zip]

Archive with 1 entries (1 files):
- ijerph-2168642-supplementary.pdf
